# Supplementary material for: Can Double-Negative B Cells and Marginal Zone B Cells Have a Potential Impact on the Outcome of Kidney Transplantation?
Source: J Clin Med. 2025 May 9;14(10):3312. doi: 10.3390/jcm14103312 (PMC12112073; doi:10.3390/jcm14103312)
Supplement: Supplementary file 1 [file jcm-14-03312-s001.zip]

Archive with 1 entries (1 files):
- jcm-3612487-supplementary.pdf
